# Supplementary material for: Identification of upper thermal thresholds during development in the endangered Nechako white sturgeon with management implications for a regulated river
Source: Conserv Physiol. 2023 May 23;11(1):coad032. doi: 10.1093/conphys/coad032 (PMC10205467; doi:10.1093/conphys/coad032)
Supplement: Web_Material_coad032 [file web_material_coad032.zip]

Archive with 2 entries (2 files):
- S1_ANOVA tables.xlsx
- supplemental_materials_2-4_embryo.pdf
