# Supplementary material for: Identification of upper thermal thresholds during development in the endangered Nechako white sturgeon with management implications for a regulated river
Source: Conserv Physiol. 2023 May 23;11(1):coad032. doi: 10.1093/conphys/coad032 (PMC10205467; doi:10.1093/conphys/coad032)
Supplement: Web_Material_coad032 [file web_material_coad032.zip › S1_ANOVA tables.xlsx]

## Sheet: Sheet1
Embyro MO2			ANOVA summary
			F	5.732
			P value	0.0103
			P value summary	*
			Significant diff. among means (P < 0.05)?	Yes
			R squared	0.3531
Length			Two-way ANOVA
			Source of Variation	% of total variation	P value	P value summary	Significant?
			Interaction	2.008	<0.0001	****	Yes
			ATU	93.09	<0.0001	****	Yes
			Temperature	0.3314	0.0006	***	Yes
			ANOVA table	SS (Type III)	DF	MS	F (DFn, DFd)	P value
			Interaction	41.15	6	6.859	F (6, 148) = 15.95	P<0.0001
			ATU	1908	3	636	F (3, 148) = 1479	P<0.0001
			Temperature	6.792	2	3.396	F (2, 148) = 7.897	P=0.0006
			Residual	63.65	148	0.43
Wet mass			Two-way ANOVA
			Source of Variation	% of total variation	P value	P value summary	Significant?
			Interaction	3.181	<0.0001	****	Yes
			ATU	84.86	<0.0001	****	Yes
			Temperature	0.886	0.0003	***	Yes
			ANOVA table	SS (Type III)	DF	MS	F (DFn, DFd)	P value
			Interaction	0.0004626	6	7.71e-05	F (6, 146) = 10.50	P<0.0001
			ATU	0.01234	3	0.004113	F (3, 146) = 559.9	P<0.0001
			Temperature	0.0001288	2	6.442e-05	F (2, 146) = 8.770	P=0.0003
			Residual	0.001072	146	7.345e-06
Yolk sac volume			Two-way ANOVA
			Source of Variation	% of total variation	P value	P value summary	Significant?
			Interaction	14.08	<0.0001	****	Yes
			ATU	61.8	<0.0001	****	Yes
			Temperature	5.614	<0.0001	****	Yes
			ANOVA table	SS (Type III)	DF	MS	F (DFn, DFd)	P value
			Interaction	0.7789	6	0.1298	F (6, 93) = 9.984	P<0.0001
			ATU	3.419	3	1.14	F (3, 93) = 87.63	P<0.0001
			Temperature	0.3106	2	0.1553	F (2, 93) = 11.94	P<0.0001
			Residual	1.209	93	0.013
CTmax			ANOVA summary
			F	352.8
			P value	<0.0001
			P value summary	****
			Significant diff. among means (P < 0.05)?	Yes
			R squared	0.9097
whole-body mRNA levels		hsp70	Two-way ANOVA
			Source of Variation	% of total variation	P value	P value summary	Significant?
			Interaction	0.4576	0.733	ns	No
			CTMax	58.65	<0.0001	****	Yes
			Temperature	2.109	0.2464	ns	No
			ANOVA table	SS (Type III)	DF	MS	F (DFn, DFd)	P value
			Interaction	2.257	2	1.129	F (2, 51) = 0.3125	P=0.7330
			CTMax	289.3	1	289.3	F (1, 51) = 80.08	P<0.0001
			Temperature	10.4	2	5.201	F (2, 51) = 1.440	P=0.2464
			Residual	184.2	51	3.612
		hsp90a	Two-way ANOVA
			Source of Variation	% of total variation	P value	P value summary	Significant?
			Interaction	1.979	0.5002	ns	No
			CTMax	15.81	0.0015	**	Yes
			Temperature	7.848	0.0709	ns	No
			ANOVA table	SS (Type III)	DF	MS	F (DFn, DFd)	P value
			Interaction	4.871	2	2.435	F (2, 53) = 0.7018	P=0.5002
			CTMax	38.91	1	38.91	F (1, 53) = 11.21	P=0.0015
			Temperature	19.32	2	9.659	F (2, 53) = 2.784	P=0.0709
			Residual	183.9	53	3.47
		hsp90b	Two-way ANOVA
			Source of Variation	% of total variation	P value	P value summary	Significant?
			Interaction	10.66	0.0355	*	Yes
			CTMax	8.907	0.0181	*	Yes
			Temperature	5.95	0.1469	ns	No
			ANOVA table	SS (Type III)	DF	MS	F (DFn, DFd)	P value
			Interaction	10.11	2	5.053	F (2, 50) = 3.571	P=0.0355
			CTMax	8.444	1	8.444	F (1, 50) = 5.967	P=0.0181
			Temperature	5.641	2	2.82	F (2, 50) = 1.993	P=0.1469
			Residual	70.75	50	1.415
		hsp47	Two-way ANOVA
			Source of Variation	% of total variation	P value	P value summary	Significant?
			Interaction	7.731	0.0798	ns	No
			CTMax	1.995	0.2474	ns	No
			Temperature	11.5	0.0252	*	Yes
			ANOVA table	SS	DF	MS	F (DFn, DFd)	P value
			Interaction	13.46	2	6.732	F (2, 54) = 2.650	P=0.0798
			CTMax	3.474	1	3.474	F (1, 54) = 1.367	P=0.2474
			Temperature	20.03	2	10.02	F (2, 54) = 3.943	P=0.0252
			Residual	137.2	54	2.54
		hif1a	Two-way ANOVA
			Source of Variation	% of total variation	P value	P value summary	Significant?
			Interaction	7.044	0.1125	ns	No
			CTMax	5.401	0.0672	ns	No
			Temperature	6.921	0.1167	ns	No
			ANOVA table	SS (Type III)	DF	MS	F (DFn, DFd)	P value
			Interaction	10.95	2	5.474	F (2, 52) = 2.279	P=0.1125
			CTMax	8.395	1	8.395	F (1, 52) = 3.495	P=0.0672
			Temperature	10.76	2	5.379	F (2, 52) = 2.239	P=0.1167
			Residual	124.9	52	2.402
		hb-b	Two-way ANOVA
			Source of Variation	% of total variation	P value	P value summary	Significant?
			Interaction	2.28	0.5343	ns	No
			CTMax	5.428	0.0882	ns	No
			Temperature	0.5322	0.8627	ns	No
			ANOVA table	SS (Type III)	DF	MS	F (DFn, DFd)	P value
			Interaction	2.79	2	1.395	F (2, 51) = 0.6345	P=0.5343
			CTMax	6.642	1	6.642	F (1, 51) = 3.021	P=0.0882
			Temperature	0.6511	2	0.3256	F (2, 51) = 0.1481	P=0.8627
			Residual	112.1	51	2.198
		hb-a	Two-way ANOVA
			Source of Variation	% of total variation	P value	P value summary	Significant?
			Interaction	8.921	0.0813	ns	No
			CTMax	1.12	0.4198	ns	No
			Temperature	0.1502	0.9567	ns	No
			ANOVA table	SS (Type III)	DF	MS	F (DFn, DFd)	P value
			Interaction	9.954	2	4.977	F (2, 53) = 2.633	P=0.0813
			CTMax	1.25	1	1.25	F (1, 53) = 0.6612	P=0.4198
			Temperature	0.1676	2	0.08382	F (2, 53) = 0.04434	P=0.9567
			Residual	100.2	53	1.89
		igf2	Two-way ANOVA
			Source of Variation	% of total variation	P value	P value summary	Significant?
			Interaction	4.613	0.2934	ns	No
			CTMax	0.9477	0.4758	ns	No
			Temperature	0.7649	0.8126	ns	No
			ANOVA table	SS (Type III)	DF	MS	F (DFn, DFd)	P value
			Interaction	8.219	2	4.11	F (2, 51) = 1.256	P=0.2934
			CTMax	1.688	1	1.688	F (1, 51) = 0.5162	P=0.4758
			Temperature	1.363	2	0.6814	F (2, 51) = 0.2083	P=0.8126
			Residual	166.8	51	3.271
		g6p	Two-way ANOVA
			Source of Variation	% of total variation	P value	P value summary	Significant?
			Interaction	10.57	0.0324	*	Yes
			CTMax	6.05	0.0456	*	Yes
			Temperature	8.858	0.0548	ns	No
			ANOVA table	SS (Type III)	DF	MS	F (DFn, DFd)	P value
			Interaction	18.07	2	9.037	F (2, 52) = 3.667	P=0.0324
			CTMax	10.34	1	10.34	F (1, 52) = 4.196	P=0.0456
			Temperature	15.14	2	7.57	F (2, 52) = 3.072	P=0.0548
			Residual	128.1	52	2.464
		pepck-c	Two-way ANOVA
			Source of Variation	% of total variation	P value	P value summary	Significant?
			Interaction	12.81	0.0216	*	Yes
			CTMax	5.732	0.0595	ns	No
			Temperature	10.81	0.0378	*	Yes
			ANOVA table	SS (Type III)	DF	MS	F (DFn, DFd)	P value
			Interaction	28.53	2	14.26	F (2, 47) = 4.167	P=0.0216
			CTMax	12.76	1	12.76	F (1, 47) = 3.729	P=0.0595
			Temperature	24.06	2	12.03	F (2, 47) = 3.515	P=0.0378
			Residual	160.9	47	3.423
		pepck-m	Two-way ANOVA
			Source of Variation	% of total variation	P value	P value summary	Significant?
			Interaction	6.079	0.1766	ns	No
			CTMax	1.421	0.364	ns	No
			Temperature	5.909	0.1851	ns	No
			ANOVA table	SS (Type III)	DF	MS	F (DFn, DFd)	P value
			Interaction	8.41	2	4.205	F (2, 51) = 1.794	P=0.1766
			CTMax	1.967	1	1.967	F (1, 51) = 0.8391	P=0.3640
			Temperature	8.175	2	4.088	F (2, 51) = 1.744	P=0.1851
			Residual	119.5	51	2.344
		hxk	Two-way ANOVA
			Source of Variation	% of total variation	P value	P value summary	Significant?
			Interaction	2.238	0.524	ns	No
			CTMax	5.82	0.0707	ns	No
			Temperature	1.19	0.7077	ns	No
			ANOVA table	SS (Type III)	DF	MS	F (DFn, DFd)	P value
			Interaction	2.436	2	1.218	F (2, 53) = 0.6542	P=0.5240
			CTMax	6.336	1	6.336	F (1, 53) = 3.403	P=0.0707
			Temperature	1.296	2	0.648	F (2, 53) = 0.3480	P=0.7077
			Residual	98.69	53	1.862
		gh	Two-way ANOVA
			Source of Variation	% of total variation	P value	P value summary	Significant?
			Interaction	3.2	0.3771	ns	No
			CTMax	12.07	0.0085	**	Yes
			Temperature	2.307	0.4932	ns	No
			ANOVA table	SS (Type III)	DF	MS	F (DFn, DFd)	P value
			Interaction	3.534	2	1.767	F (2, 51) = 0.9942	P=0.3771
			CTMax	13.34	1	13.34	F (1, 51) = 7.503	P=0.0085
			Temperature	2.548	2	1.274	F (2, 51) = 0.7167	P=0.4932
			Residual	90.66	51	1.778
